# Supplementary material for: Interstellar Benzene Formation Mechanisms via Acetylene Cyclotrimerization Catalyzed by Fe+ Attached to Water Ice Clusters: Quantum Chemistry Calculation Study
Source: Molecules. 2022 Nov 11;27(22):7767. doi: 10.3390/molecules27227767 (PMC9693163; doi:10.3390/molecules27227767)
Supplement: Supplementary file 1 [file molecules-27-07767-s001.zip]

Archive with 1 entries (1 files):
- molecules-1998847-supplementary.pdf
